# Supplementary material for: Post-Anesthesia Cognitive Dysfunction in Mice Is Associated with an Age-Related Increase in Neuronal Intracellular [Ca2+]—Neuroprotective Effect of Reducing Intracellular [Ca2+]: In Vivo and In Vitro Studies
Source: Cells. 2024 Jan 31;13(3):264. doi: 10.3390/cells13030264 (PMC10854970; doi:10.3390/cells13030264)
Supplement: Supplementary file 1 [file cells-13-00264-s001.zip]

Archive with 1 entries (1 files):
- cells-2767335-supplementary.pdf
